# Supplementary material for: Sickness absence among migrant and non-migrant care workers in Finland: A register-based follow-up study
Source: Scand J Public Health. 2023 Apr 22;52(5):539–46. doi: 10.1177/14034948231168434 (PMC11292965; doi:10.1177/14034948231168434)
Supplement: sj-odt-1-sjp-10.1177_14034948231168434 – Supplemental material for Sickness absence among migrant and non-migrant care workers in Finland: A register-based follow-up study [file sj-odt-1-sjp-10.1177_14034948231168434.odt]

Sickness absence among migrant and non-migrant care workers in Finland: a register-based follow-up study
Supplemental material
TABLE S1. Poisson regression rate ratios (RRs) and 95% confidence intervals (CIs) for sickness absence among care workers from different countries/regions of birth. Cohort 2011–2013.
 
 
Model 1
Model 2
 
n
RR (95% CI)
RR (95% CI)
Finland
37,470


Western Europe and the Global North
494
1.18 (1.01–1.37)
1.16 (1.00–1.35)
Post-2004 EU countries
206
1.00 (0.79–1.26)
1.02 (0.81–1.30)
Russia, the Former Soviet Union, and the Balkan states
496
0.62 (0.52–0.75)
0.63 (0.53–0.76)
Global South and East
507
0.71 (0.59–0.86)
0.72 (0.60–0.87)
Model 1: Adjusted for age (continuous) and gender.
Model 2: Adjusted for age (continuous), gender, region, income (continuous) and occupation.

TABLE S2. Poisson regression rate ratios (RRs) and 95% confidence intervals (CIs) for sickness absence among care workers from different countries/regions of birth. Cohort 2014–2016.
 
 
Model 1
Model 2
 
n
RR (95% CI)
RR (95% CI)
Finland
37,185


Western Europe and the Global North
527
1.22 (1.06–1.41)
1.21 (1.05–1.40)
Post-2004 EU countries
298
0.74 (0.60–0.92)
0.78 (0.62–0.96)
Russia, the Former Soviet Union, and the Balkan states
593
0.68 (0.58–0.80)
0.70 (0.60–0.83)
Global South and East
700
0.62 (0.53–0.74)
0.63 (0.53–0.75)
Model 1: Adjusted for age (continuous) and gender.
Model 2: Adjusted for age (continuous), gender, region, income (continuous) and occupation.

TABLE S3. Poisson regression rate ratios (RRs) and 95% confidence intervals (CIs) for sickness absence among care workers from different countries/regions of birth. 31–50-year-old subjects.
 
 
Model 1
Model 2
 
n
RR (95% CI)
RR (95% CI)
Finland
32,348


Western Europe and the Global North
645
1.20 (1.06–1.36)
1.18 (1.04–1.34)
Post-2004 EU countries
259
0.78 (0.63–0.98)
0.79 (0.64–0.99)
Russia, the Former Soviet Union, and the Balkan states
576
0.58 (0.49–0.69)
0.59 (0.50–0.70)
Global South and East
580
0.62 (0.52–0.73)
0.61 (0.52–0.73)
Model 1: Adjusted for age (continuous), gender and cohort.
Model 2: Adjusted for age (continuous), gender, cohort, region, income (continuous) and occupation.

TABLE S4. Poisson regression rate ratios (RRs) and 95% confidence intervals (CIs) for sickness absence among care workers from different countries/regions of birth. Women.
 
 
Model 1
Model 2
 
n
RR (95% CI)
RR (95% CI)
Finland
´67,729


Western Europe and the Global North
837
1.21 (1.09–1.36)
1.21 (1.08–1.35)
Post-2004 EU countries
477
0.84 (0.72–0.99)
0.87 (0.74–1.03)
Russia, the Former Soviet Union, and the Balkan states
1,028
0.64 (0.57–0.73)
0.66 (0.58–0.75)
Global South and East
933
0.63 (0.55–0.72)
0.64 (0.55–0.73)
Model 1: Adjusted for age (continuous) and cohort.
Model 2: Adjusted for age (continuous), cohort, region, income (continuous) and occupation.

TABLE S5. Poisson regression rate ratios (RRs) and 95% confidence intervals (CIs) for sickness absence among care workers from different countries/regions of birth. The middle and the highest income tertile.
 
 
Model 1
Model 2
 
n
RR (95% CI)
RR (95% CI)
Finland
50,028


Western Europe and the Global North
650
1.19 (1.06–1.35)
1.19 (1.05–1.34)
Post-2004 EU countries
319
0.88 (0.73–1.05)
0.91 (0.75–1.09)
Russia, the Former Soviet Union, and the Balkan states
678
0.59 (0.51–0.68)
0.60 (0.52–0.69)
Global South and East
689
0.58 (0.50–0.68)
0.60 (0.51–0.70)
Model 1: Adjusted for age (continuous), gender and cohort.
Model 2: Adjusted for age (continuous), gender, cohort, region, income (continuous) and occupation.
